# Supplementary material for: MiRNA155HG polymorphisms influenced the risk of liver cancer among the Han Chinese population
Source: BMC Med Genet. 2020 Jun 19;21:134. doi: 10.1186/s12881-020-01064-4 (PMC7304092; doi:10.1186/s12881-020-01064-4)
Supplement: Supplementary file 2 — Additional file 2: Table 2. the Genetic polymorphisms of eight locus in 432 liver cancer cases and 430 healthy controls [file 12881_2020_1064_MOESM2_ESM.xlsx]

## Sheet: Sheet1
Supplementary table 2 the Genetic polymorphisms of eight locus in 432 liver cancer cases and 430 healthy controls
Sample-ID	Sex	Age	rs11911469	rs12482371	rs1893650	rs34904192	rs4143370	rs77218221	rs77699734	rs928883
HC001	Female	50	CA	CT	CT	GG	GG	TT	CC	GG
HC002	Male	60	AA	CT	CT	GG	GG	TT	CC	AG
HC003	Male	37	CA	CC	TT	GG	CG	TT	CC	GG
HC004	Male	60	AA	CC	TT	GG	GG	TT	CC	AA
HC005	Male	73	AA	TT	CT	GG	GG	TT	CC	AG
HC006	Male	50	AA	CT	CT	GG	GG	TT	CC	AG
HC007	Female	77	AA	CC	TT	AG	CG	TT	CC	AG
HC008	Male	51	CA	CC	TT	AG	CG	TT	CC	GG
HC009	Male	58	CA	CC	TT	GG	GG	TT	CC	AG
HC010	Male	54	AA	CT	CT	GG	GG	TT	CC	AG
HC011	Female	44	AA	CC	TT	GG	GG	TT	CC	AA
HC012	Male	44	AA	CT	CT	GG	GG	TT	CC	AG
HC013	Male	44	AA	CT	CT	GG	GG	TT	CC	AG
HC014	Male	47	AA	CC	TT	AG	CG	TC	CC	AG
HC015	Male	57	AA	TT	TT	AG	GG	TT	CG	AG
HC016	Male	79	AA	CC	CT	GG	GG	TT	CC	AA
HC017	Female	67	CA	CC	TT	AG	CG	TT	CC	GG
HC018	Female	57	AA	CT	CT	GG	GG	TT	CC	AG
HC019	Male	37	AA	CT	CT	AG	CG	TT	CC	GG
HC020	Male	48	AA	CT	CT	AG	CG	TT	CC	AG
HC021	Female	55	AA	CC	TT	AG	CG	TC	CC	/
HC022	Male	45	AA	CT	CT	GG	GG	TT	CC	AG
HC023	Male	56	AA	CC	TT	AG	CG	TT	CC	AG
HC024	Male	67	CA	CC	TT	AG	CG	TC	CC	GG
HC025	Male	52	AA	CC	TT	AG	CG	TT	CC	AG
HC026	Female	51	AA	CT	CT	GG	GG	TT	CC	AG
HC027	Female	72	AA	CC	TT	GG	GG	TT	CC	AA
HC028	Male	64	AA	CT	CT	GG	GG	TT	CC	GG
HC029	Male	43	AA	CT	CT	AG	CG	TT	CC	GG
HC030	Male	68	AA	TT	CC	GG	GG	TT	CC	GG
HC031	Male	58	AA	CT	TT	AG	GG	TT	CG	AG
HC032	Male	54	AA	CC	TT	AA	CC	CC	CC	GG
HC033	Male	48	AA	CC	TT	GG	GG	TT	CC	AA
HC034	Male	37	AA	CC	TT	GG	GG	TT	CC	AA
HC035	Male	69	AA	CT	TT	AG	GG	TT	CG	AG
HC036	Male	44	AA	CT	TT	AA	CG	TT	CG	AG
HC037	Male	52	AA	CC	TT	AG	CG	TC	CC	AG
HC038	Male	68	AA	CC	TT	GG	GG	TT	CC	AA
HC039	Male	51	AA	CC	TT	GG	GG	TT	CC	AA
HC040	Male	46	CA	CT	CT	GG	GG	TT	CC	GG
HC041	Male	57	AA	CC	TT	GG	GG	TT	CC	AA
HC042	Male	53	AA	TT	CT	AG	GG	TT	CG	GG
HC043	Female	58	AA	CT	TT	GG	GG	TT	CC	AA
HC044	Male	62	AA	CC	TT	AG	CG	TC	CC	AG
HC045	Male	48	CA	CC	TT	AG	CG	TT	CC	GG
HC046	Male	74	AA	CC	TT	AG	CG	TT	CC	AG
HC047	Male	53	AA	CC	TT	GG	GG	TT	CC	AA
HC048	Male	49	AA	CC	TT	GG	GG	TT	CC	AA
HC049	Male	52	AA	CC	TT	GG	GG	TT	CC	AA
HC050	Male	45	AA	CT	CT	GG	GG	TT	CC	AG
HC051	Male	63	AA	CC	TT	AG	CG	TT	CC	AG
HC052	Female	47	AA	CT	TT	AG	GG	TT	CG	AG
HC053	Male	56	AA	CT	CT	AG	CG	TT	CC	GG
HC054	Male	42	CA	CT	CT	GG	GG	TT	CC	AG
HC055	Female	50	AA	CC	TT	GG	GG	TT	CC	AA
HC056	Male	49	AA	CC	TT	GG	GG	TT	CC	AA
HC057	Male	73	CA	CC	TT	GG	GG	TT	CC	AG
HC058	Male	70	AA	CT	CT	AG	CG	TT	CC	GG
HC059	Male	51	AA	CT	CT	GG	GG	TT	CC	AG
HC060	Male	36	AA	CC	TT	AA	CC	TC	CC	GG
HC061	Male	79	AA	CC	TT	AG	CG	TT	CC	AG
HC062	Female	54	AA	CT	CT	GG	GG	TT	CC	AG
HC063	Male	49	AA	CT	CT	GG	GG	TT	CC	AG
HC064	Male	32	AA	CC	TT	AG	CG	TC	CC	AG
HC065	Male	44	AA	CC	TT	GG	GG	TT	CC	AA
HC066	Male	79	AA	CC	TT	GG	GG	TT	CC	AA
HC067	Male	63	AA	CC	TT	GG	GG	TT	CC	AA
HC068	Male	43	AA	CC	TT	GG	GG	TT	CC	AA
HC069	Female	54	CA	CT	TT	AG	GG	TT	CG	/
HC070	Male	43	AA	CC	TT	GG	GG	TT	CC	AA
HC071	Male	55	AA	CC	TT	AG	CG	TT	CC	AG
HC072	Male	59	AA	TT	CC	GG	GG	TT	CC	GG
HC073	Male	45	AA	CT	CT	GG	GG	TT	CC	AG
HC074	Male	57	CA	CC	TT	GG	GG	TT	CC	AG
HC075	Male	65	AA	CT	CT	GG	GG	TT	CC	AG
HC076	Male	61	AA	CC	TT	AG	CG	TC	CC	AG
HC077	Male	57	AA	CT	TT	AG	GG	TT	CG	AG
HC078	Female	43	CA	CC	TT	AG	CG	TC	CC	GG
HC079	Male	53	AA	CT	TT	AG	GG	TT	CG	AG
HC080	Male	51	AA	CC	TT	AG	CG	TT	CC	AG
HC081	Male	38	AA	CC	TT	GG	GG	TT	CC	AA
HC082	Male	35	AA	CC	TT	AA	CC	TC	CC	GG
HC083	Male	39	AA	CT	CT	AG	CG	TT	CC	GG
HC084	Male	59	AA	TT	CC	GG	GG	TT	CC	AG
HC085	Female	54	AA	CT	TT	GG	GG	TT	CC	AA
HC086	Male	39	AA	CC	TT	GG	GG	TT	CC	AA
HC087	Male	33	AA	CC	TT	GG	GG	TT	CC	AA
HC088	Female	41	CC	CC	TT	GG	GG	TT	CC	GG
HC089	Male	57	AA	CT	TT	AG	GG	TT	CG	AG
HC090	Male	46	CA	CC	TT	GG	GG	TT	CC	AG
HC091	Male	41	AA	TT	CT	AG	GG	TT	CG	GG
HC092	Male	40	CA	CC	TT	AG	CG	TT	CC	AG
HC093	Male	53	AA	CC	TT	GG	GG	TT	CC	AA
HC094	Male	42	CA	CC	TT	AG	CG	TT	CC	AG
HC095	Female	49	CA	CT	TT	AG	GG	TT	CG	GG
HC096	Male	47	AA	CC	TT	AG	CG	TT	CC	AG
HC097	Male	73	AA	CC	TT	AA	CC	TC	CC	GG
HC098	Male	46	AA	CC	TT	GG	GG	TT	CC	AA
HC099	Male	65	AA	CT	TT	AA	CG	TT	CG	GG
HC100	Male	38	AA	CT	TT	AG	GG	TT	CG	AG
HC101	Male	36	AA	CC	TT	AG	CG	TT	CC	AG
HC102	Male	72	AA	CC	TT	AA	CC	TT	CC	/
HC103	Female	60	AA	CT	CT	GG	GG	TT	CC	AG
HC104	Female	73	AA	CT	CT	GG	GG	TT	CC	AG
HC105	Male	46	AA	CC	CT	AG	CG	TT	CC	AG
HC106	Male	52	AA	CT	TT	AG	GG	TT	CG	AG
HC107	Male	44	AA	CT	TT	GG	GG	TT	CC	AA
HC108	Male	61	CA	CC	TT	GG	GG	TT	CC	AG
HC109	Male	60	CA	CC	TT	AG	CG	TC	CC	GG
HC110	Female	47	CA	CC	TT	AG	CG	TT	CC	GG
HC111	Male	27	AA	CC	TT	GG	GG	TT	CC	AA
HC112	Female	66	AA	TT	CC	GG	GG	TT	CC	GG
HC113	Male	49	AA	CC	TT	AG	CG	TT	CC	AG
HC114	Female	57	AA	CC	TT	GG	GG	TT	CC	AA
HC115	Female	41	AA	CC	TT	GG	GG	TT	CC	AA
HC116	Male	61	AA	CT	CT	GG	GG	TT	CC	AG
HC117	Male	21	AA	CC	TT	AG	CG	TC	CC	AG
HC118	Male	52	CA	CC	TT	GG	GG	TT	CC	AG
HC119	Male	55	AA	CT	TT	AG	GG	TT	CG	AG
HC120	Male	42	AA	CT	TT	GG	GG	TT	CC	AA
HC121	Male	73	AA	CC	TT	AG	CG	TC	CC	AG
HC122	Male	44	CA	CT	CT	GG	GG	TT	CC	GG
HC123	Male	54	AA	CC	TT	AG	CG	TT	CC	AG
HC124	Male	49	AA	CC	TT	GG	GG	TT	CC	AA
HC125	Male	30	AA	CT	TT	AA	CG	TT	CG	AG
HC126	Male	69	CA	CC	TT	GG	GG	TT	CC	AG
HC127	Male	48	AA	CC	TT	AG	CG	TC	CC	AG
HC128	Male	53	AA	CT	TT	AA	CG	TC	CG	/
HC129	Male	49	CA	CC	TT	GG	GG	TT	CC	AG
HC130	Female	55	AA	CC	TT	GG	GG	TT	CC	AA
HC131	Male	49	AA	CT	TT	AG	GG	TT	CG	AG
HC132	Male	3	AA	CC	TT	AG	CG	TC	CC	AG
HC133	Male	31	CA	CC	TT	GG	GG	TT	CC	AG
HC134	Female	65	AA	CT	CT	AG	CG	TT	CC	AG
HC135	Female	44	AA	CC	TT	GG	GG	TT	CC	AA
HC136	Male	51	CA	CC	TT	AG	CG	TT	CC	GG
HC137	Male	52	CC	CC	TT	GG	CG	TT	CC	AG
HC138	Male	64	AA	CC	TT	GG	GG	TT	CC	AA
HC139	Male	49	AA	TT	CT	AG	GG	TT	CG	GG
HC140	Male	40	AA	CC	TT	AG	CG	TT	CC	AG
HC141	Male	56	AA	CT	CT	AG	CG	TC	CC	AG
HC142	Female	64	AA	CT	TT	GG	GG	TT	CC	AA
HC143	Female	32	AA	TT	CT	AG	GG	TT	CG	GG
HC144	Male	35	AA	CT	CT	GG	GG	TT	CC	AG
HC145	Female	55	AA	CT	CT	GG	GG	TT	CC	AG
HC146	Male	70	AA	CC	TT	AG	CG	TT	CC	AG
HC147	Male	74	AA	CC	TT	GG	GG	TT	CC	AG
HC148	Male	45	AA	CT	TT	AG	GG	TT	CG	AG
HC149	Male	51	CA	CC	TT	GG	GG	TT	CC	AG
HC150	Female	72	AA	CT	CT	GG	GG	TT	CC	AG
HC151	Male	71	CA	CC	TT	AG	CG	TT	CC	GG
HC152	Male	49	AA	CT	TT	GG	GG	TT	CC	AA
HC153	Male	49	CA	CC	TT	GG	GG	TT	CC	AG
HC154	Male	43	AA	CT	CT	GG	GG	TT	CC	AG
HC155	Male	61	AA	CC	TT	GG	GG	TT	CC	AA
HC156	Male	59	AA	CT	TT	AG	GG	TT	CG	AG
HC157	Female	60	AA	CT	TT	AG	CG	TT	CC	GG
HC158	Male	63	AA	CT	CT	GG	GG	TT	CC	AG
HC159	Male	49	CA	CC	TT	GG	GG	TT	/	AG
HC160	Male	58	AA	CC	TT	GG	GG	TT	CC	AA
HC161	Male	56	AA	CT	CT	GG	GG	TT	CC	AG
HC162	Male	38	AA	CT	TT	AG	GG	TT	CG	AG
HC163	Male	51	CA	CC	TT	GG	GG	TT	CC	/
HC164	Female	73	AA	CC	TT	GG	GG	TT	CC	AA
HC165	Male	38	AA	CC	TT	GG	GG	TT	CC	AA
HC166	Male	61	AA	TT	CT	AG	GG	TT	CG	GG
HC167	Male	74	AA	CC	TT	GG	GG	TT	CC	AA
HC168	Female	62	CA	CT	CT	GG	GG	TT	CC	GG
HC169	Male	42	AA	CC	TT	AA	CC	TC	CC	GG
HC170	Female	45	CA	CC	TT	GG	GG	TT	CC	AG
HC171	Male	71	AA	CC	TT	GG	GG	TT	CC	AA
HC172	Male	57	AA	CC	TT	AG	CG	TC	CC	AG
HC173	Male	65	CA	CC	TT	GG	GG	TT	CC	/
HC174	Male	58	AA	CC	TT	AA	CC	TT	CC	AG
HC175	Male	64	AA	CC	TT	GG	GG	TT	CC	AA
HC176	Male	82	AA	CT	TT	AG	CG	TC	CC	AG
HC177	Male	79	AA	TT	CT	AG	GG	TT	CG	GG
HC178	Male	66	AA	CT	CT	GG	GG	TT	CC	AG
HC179	Male	45	CA	CC	TT	GG	GG	TT	CC	AG
HC180	Male	49	AA	CT	TT	AA	CG	TT	CG	GG
HC181	Male	47	AA	CC	TT	AG	CG	TT	CC	AG
HC182	Male	52	AA	TT	TT	AA	GG	TT	GG	AG
HC183	Male	44	AA	TT	TT	AA	GG	TT	GG	GG
HC184	Male	60	AA	CT	TT	GG	GG	TT	CC	AA
HC185	Female	59	AA	CT	CT	GG	GG	TT	CC	AG
HC186	Male	60	AA	CT	CT	GG	GG	TT	CC	AG
HC187	Male	58	AA	CT	CT	AG	CG	TT	CC	GG
HC188	Male	29	AA	CT	CT	GG	GG	TT	CC	AG
HC189	Female	38	AA	CT	CT	GG	GG	TT	CC	AG
HC190	Male	54	AA	CC	TT	GG	GG	TT	CC	AA
HC191	Male	31	AA	TT	CT	GG	GG	TT	CC	AG
HC192	Female	53	AA	CC	TT	AG	CG	TT	CC	AG
HC193	Male	56	CA	CC	TT	GG	GG	TT	CC	AG
HC194	Male	38	CC	CC	TT	GG	GG	TT	CC	AG
HC195	Male	57	AA	CT	TT	GG	CG	TC	CC	AG
HC196	Female	39	CA	CC	TT	GG	GG	TT	CC	AG
HC197	Male	72	AA	CT	TT	GG	CG	TT	CC	AG
HC198	Male	62	CA	CC	TT	GG	GG	TT	CC	AG
HC199	Male	52	AA	CC	TT	AG	CG	TT	CC	AG
HC200	Male	53	AA	CC	TT	GG	GG	TT	CC	AA
HC201	Male	59	AA	CT	CT	GG	GG	TT	CC	AG
HC202	Male	67	AA	CC	TT	GG	GG	TT	CC	AA
HC203	Male	44	CA	CC	TT	GG	GG	TT	CC	AG
HC204	Female	52	CC	CC	TT	GG	GG	TT	CC	GG
HC205	Male	70	CA	CC	TT	GG	GG	TT	CC	AG
HC206	Male	50	AA	CT	CT	GG	GG	TT	CC	/
HC207	Male	54	AA	CT	CT	GG	GG	TT	CC	GG
HC208	Male	72	AA	CC	TT	GG	GG	TT	CC	AA
HC209	Male	42	AA	CC	TT	GG	GG	TT	CC	AA
HC210	Male	54	CA	CC	TT	GG	GG	TT	CC	AG
HC211	Male	43	AA	CC	TT	GG	GG	TT	CC	AA
HC212	Male	63	AA	TT	CT	GG	GG	TT	CC	AG
HC213	Male	53	AA	CT	CT	AG	CG	TC	CC	AG
HC214	Male	68	AA	CC	TT	GG	GG	TT	CC	AA
HC215	Male	40	AA	CC	TT	GG	GG	TT	CC	AA
HC216	Male	67	AA	CT	CT	GG	GG	TT	CC	AG
HC217	Male	56	AA	CC	TT	AA	CC	TC	CC	GG
HC218	Female	41	AA	CT	CT	AG	CG	TT	CC	GG
HC219	Male	50	AA	CC	TT	AA	CC	TT	CC	/
HC220	Female	52	AA	TT	TT	AG	GG	TT	CG	AG
HC221	Male	56	AA	CT	TT	AG	GG	TT	CG	AG
HC222	Male	49	CA	CC	TT	GG	GG	TT	CC	AG
HC223	Male	70	CA	CC	TT	GG	GG	TT	CC	AG
HC224	Female	69	AA	CT	CT	GG	GG	TT	CC	AG
HC225	Male	52	AA	CT	CT	GG	GG	TT	CC	AG
HC226	Male	75	AA	CC	TT	AG	CG	TT	CC	AG
HC227	Male	46	CA	CT	CT	GG	GG	TT	CC	GG
HC228	Male	47	AA	CT	CT	GG	GG	TT	CC	AG
HC229	Male	63	CA	CC	TT	GG	GG	TT	CC	AG
HC230	Male	53	AA	TT	CT	AG	GG	TT	CG	GG
HC231	Male	67	AA	CC	TT	AG	CG	TT	CC	AG
HC232	Male	59	AA	CC	TT	AG	CG	TT	CC	AG
HC233	Female	70	CA	CT	CT	GG	GG	TT	CC	GG
HC234	Male	51	AA	CC	TT	GG	GG	TT	CC	AA
HC235	Male	68	AA	CT	CT	AG	CG	TT	CC	GG
HC236	Male	55	CA	CC	TT	GG	GG	TT	CC	AG
HC237	Female	60	AA	CT	CT	GG	GG	TT	CC	AG
HC238	Male	62	AA	CC	TT	AG	CG	TT	CC	AG
HC239	Male	38	AA	CT	CT	GG	GG	TT	CC	AG
HC240	Female	62	CA	CT	CT	GG	GG	TT	CC	GG
HC241	Male	53	AA	CC	TT	GG	GG	TT	CC	AA
HC242	Male	62	AA	CT	CT	GG	GG	TT	CC	AG
HC243	Female	62	CA	CT	CT	GG	GG	TT	CC	GG
HC244	Male	58	AA	CT	CT	AG	CG	TT	CC	GG
HC245	Male	40	AA	CC	TT	AA	CC	TT	CC	GG
HC246	Male	68	CA	CT	CT	GG	GG	TT	CC	GG
HC247	Male	43	AA	CT	CT	GG	GG	TT	CC	AG
HC248	Male	59	AA	TT	CC	GG	GG	TT	CC	GG
HC249	Male	40	AA	CT	CT	GG	GG	TT	CC	AG
HC250	Female	58	AA	TT	TT	AG	GG	TT	CG	AG
HC251	Male	75	AA	CT	CT	GG	GG	TT	CC	AG
HC252	Female	63	AA	CC	TT	AA	CG	TT	CG	AG
HC253	Female	80	CC	CC	TT	GG	GG	TT	CC	GG
HC254	Female	74	AA	CC	TT	GG	GG	TT	CC	AA
HC255	Male	63	AA	TT	CT	GG	GG	TT	CC	AG
HC256	Female	49	AA	CC	TT	AA	CC	TT	CC	AG
HC257	Male	65	AA	TT	CT	AG	GG	TT	CG	AG
HC258	Male	49	AA	CT	CT	GG	GG	TT	CC	AA
HC259	Female	68	CA	CC	TT	AG	CG	TT	CC	AG
HC260	Male	54	AA	CC	TT	AG	CG	TT	CC	/
HC261	Male	53	CA	CT	CT	GG	GG	TT	CC	GG
HC262	Male	51	AA	CT	CT	GG	GG	TT	CC	AG
HC263	Male	70	AA	CC	TT	GG	GG	TT	CC	AA
HC264	Female	51	CA	CC	TT	GG	GG	TT	CC	AG
HC265	Male	46	CA	CC	TT	GG	GG	TT	CC	AG
HC266	Male	54	AA	CT	CT	AG	CG	TC	CC	GG
HC267	Male	45	AA	CT	CT	GG	GG	TT	CC	AG
HC268	Male	58	CA	CT	CT	GG	GG	TT	CC	/
HC269	Male	51	CA	CT	CT	GG	GG	TT	CC	GG
HC270	Male	46	CA	CT	TT	AG	GG	TT	CG	GG
HC271	Female	67	AA	CT	CT	GG	GG	TT	CC	AG
HC272	Male	50	AA	CT	CT	GG	GG	TT	CC	AG
HC273	Male	63	AA	CT	TT	AG	GG	TT	CG	AG
HC274	Female	63	AA	CC	TT	GG	GG	TT	CC	AA
HC275	Male	63	AA	CT	CT	GG	GG	TT	CC	AG
HC276	Female	63	AA	CC	TT	GG	GG	TT	CC	AA
HC277	Male	60	AA	CC	TT	AG	CG	TC	CC	AG
HC278	Male	45	CC	CC	TT	GG	GG	TT	CC	AG
HC279	Male	57	CA	CC	TT	GG	GG	TT	CC	AG
HC280	Male	49	CA	CT	CT	GG	GG	TT	CC	GG
HC281	Female	28	AA	CT	CT	GG	GG	TT	CC	AG
HC282	Male	57	AA	CT	TT	AG	GG	TT	CG	AG
HC283	Female	46	AA	TT	CT	AG	GG	TT	CG	AG
HC284	Male	57	CA	CT	TT	GG	GG	TT	CC	AG
HC285	Male	70	AA	CT	CT	GG	GG	TT	CC	AG
HC286	Male	46	CA	CC	TT	GG	GG	TT	CC	AG
HC287	Male	34	CA	CT	CT	GG	GG	TT	CC	AG
HC288	Male	43	CA	CC	TT	GG	GG	TT	CC	AG
HC289	Male	58	AA	CC	TT	GG	GG	TT	CC	AA
HC290	Female	59	AA	CT	CT	GG	GG	TT	CC	AG
HC291	Male	64	AA	CT	TT	AA	CG	TT	CG	GG
HC292	Male	61	CC	CC	TT	GG	GG	TT	CC	/
HC293	Male	47	CA	CC	TT	GG	GG	TT	CC	AG
HC294	Female	40	AA	CT	TT	AG	GG	TT	CG	AG
HC295	Male	45	AA	CT	CT	AG	CG	TT	CC	GG
HC296	Male	54	AA	CC	TT	GG	GG	TT	CC	AA
HC297	Male	52	AA	CT	CT	GG	GG	TT	CC	AG
HC298	Female	50	AA	CC	TT	AG	CG	TC	CC	AG
HC299	Male	30	AA	CT	CT	GG	GG	TT	CC	AG
HC300	Female	57	CA	CT	CT	GG	GG	TT	CC	GG
HC301	Male	41	CA	CT	CT	GG	GG	TT	CC	GG
HC302	Female	61	AA	CT	CT	AG	CG	TT	CC	GG
HC303	Male	56	AA	CC	TT	AG	CG	TT	CC	AG
HC304	Male	53	AA	CC	TT	AG	CG	TT	CC	AG
HC305	Female	58	CA	CC	TT	AG	CG	TT	CC	GG
HC306	Female	60	AA	TT	CT	AG	GG	TT	CG	AG
HC307	Male	75	CA	CT	TT	AG	GG	TT	CG	GG
HC308	Female	45	CC	CC	TT	GG	GG	TT	CC	GG
HC309	Male	55	AA	CC	TT	GG	GG	TT	CC	AA
HC310	Female	61	AA	CC	TT	AG	CG	TC	CC	AG
HC311	Male	56	AA	CT	CT	GG	GG	TT	CC	AG
HC312	Male	50	AA	CC	TT	AA	CC	TC	CC	GG
HC313	Male	74	AA	CT	CT	GG	GG	TT	CC	AG
HC314	Female	60	CA	CC	TT	GG	GG	TT	CC	AG
HC315	Male	87	AA	CT	CT	GG	GG	TT	CC	AG
HC316	Male	57	AA	TT	CT	AG	GG	TT	CG	GG
HC317	Male	49	AA	TT	CT	GG	GG	TT	CC	AG
HC318	Female	60	AA	CT	TT	AG	GG	TT	CG	GG
HC319	Male	66	AA	CT	TT	AA	CG	TT	CG	GG
HC320	Male	72	CA	CC	TT	AG	CG	TT	CC	AG
HC321	Male	69	CA	CT	CT	GG	GG	TT	CC	GG
HC322	Male	44	AA	CT	TT	AG	GG	TT	CG	AG
HC323	Male	58	AA	CT	CT	GG	GG	TT	CC	AG
HC324	Male	65	AA	CC	TT	GG	GG	TT	CC	AA
HC325	Male	56	AA	CC	TT	GG	GG	TT	CC	AA
HC326	Male	59	AA	CT	TT	AG	CG	TC	CC	AG
HC327	Male	77	AA	CT	TT	AG	CG	TT	CC	AG
HC328	Male	69	CA	CT	CT	GG	GG	TT	CC	GG
HC329	Male	53	CA	CC	TT	AG	CG	TT	CC	GG
HC330	Male	66	CA	CT	CT	GG	GG	TT	CC	/
HC331	Male	69	CA	CC	TT	GG	GG	TT	CC	AG
HC332	Male	64	AA	CT	TT	AG	GG	TT	CG	AG
HC333	Male	68	AA	CT	TT	AG	GG	TT	CG	AG
HC334	Male	53	AA	CT	CT	GG	GG	TT	CC	AG
HC335	Female	48	AA	CT	CT	GG	GG	TT	CC	AG
HC336	Male	60	CA	CT	TT	GG	GG	TT	CC	AG
HC337	Female	54	AA	CT	CT	AG	CG	TT	CC	AG
HC338	Male	53	AA	CC	TT	GG	GG	TT	CC	AA
HC339	Male	55	AA	CC	TT	AG	CG	TC	CC	AG
HC340	Male	60	AA	CC	TT	GG	GG	TT	CC	AA
HC341	Male	74	CA	CC	TT	GG	GG	TT	CC	AG
HC342	Female	55	AA	CC	TT	AG	CG	TT	CC	AG
HC343	Male	62	AA	CT	TT	AG	GG	TT	CG	AG
HC344	Male	55	AA	CT	CT	AG	CG	TT	CC	GG
HC345	Female	83	AA	CC	TT	AG	CG	TT	CC	AG
HC346	Male	58	AA	TT	CT	AG	GG	TT	CG	GG
HC347	Male	57	AA	CT	CT	GG	GG	TT	CC	AG
HC348	Male	76	AA	CT	CT	GG	GG	TT	CC	AG
HC349	Male	52	AA	CC	TT	GG	GG	TT	CC	AA
HC350	Male	59	AA	CT	TT	AA	CG	TT	CG	AG
HC351	Male	64	AA	CT	CT	AG	CG	TT	CC	GG
HC352	Male	68	AA	CT	CT	AG	CG	TC	CC	GG
HC353	Male	35	AA	CT	TT	AG	GG	TT	CG	AG
HC354	Male	53	AA	CT	CT	GG	GG	TT	CC	AG
HC355	Male	68	AA	CC	TT	GG	GG	TT	CC	AA
HC356	Male	58	AA	CT	CT	GG	GG	TT	CC	AG
HC357	Male	55	CA	CC	TT	GG	GG	TT	CC	AG
HC358	Male	69	AA	CC	TT	AG	CG	TT	CC	AG
HC359	Male	52	AA	CT	CT	AG	CG	TT	CC	GG
HC360	Male	28	AA	CC	TT	GG	GG	TT	CC	AA
HC361	Female	60	AA	CT	CT	AG	CG	TT	CC	AG
HC362	Male	56	AA	CC	TT	GG	GG	TT	CC	AA
HC363	Male	72	AA	CT	TT	AA	CG	TC	CG	GG
HC364	Male	37	AA	CC	TT	AG	CG	TT	CC	AG
HC365	Male	53	AA	CT	TT	AG	CG	TT	CC	AG
HC366	Male	39	AA	CC	TT	GG	GG	TT	CC	AA
HC367	Male	66	AA	CC	TT	GG	GG	TT	CC	AA
HC368	Male	57	AA	CC	TT	GG	GG	TT	CC	AA
HC369	Male	58	CA	CC	TT	AG	CG	TC	CC	AG
HC370	Male	51	AA	CT	CT	GG	GG	TT	CC	AG
HC371	Female	52	AA	CT	TT	AG	GG	TT	CG	AG
HC372	Male	75	AA	CT	CT	GG	GG	TT	CC	AG
HC373	Male	53	AA	CC	TT	GG	GG	TT	CC	AA
HC374	Male	49	AA	CT	CT	AG	CG	TT	CC	AG
HC375	Male	65	AA	CC	TT	GG	GG	TT	CC	AA
HC376	Male	69	AA	CC	TT	AG	CG	TC	CC	AG
HC377	Male	71	AA	CC	TT	AA	CC	TC	CC	GG
HC378	Male	52	AA	CT	TT	AG	GG	TT	CG	AG
HC379	Female	75	AA	CC	TT	GG	GG	TT	CC	AA
HC380	Male	68	AA	CT	TT	AG	GG	TT	CG	AG
HC381	Female	51	CA	CT	TT	GG	GG	TT	CC	AG
HC382	Male	46	AA	CC	TT	GG	GG	TT	CC	AA
HC383	Male	59	AA	CT	TT	AG	GG	TT	CG	AG
HC384	Male	65	AA	CT	CT	GG	GG	TT	CC	AG
HC385	Male	69	AA	CC	TT	AG	CG	TT	CC	AG
HC386	Female	57	AA	CC	TT	AG	CG	TC	CC	AG
HC387	Male	54	AA	CC	TT	AG	CG	TT	CC	AG
HC388	Male	61	AA	CT	CT	GG	GG	TT	CC	AG
HC389	Female	42	CA	CC	TT	GG	GG	TT	CC	AG
HC390	Male	61	CA	CC	TT	GG	GG	TT	CC	AG
HC391	Female	48	CA	CT	TT	AG	GG	TT	CG	GG
HC392	Male	46	CA	CC	TT	GG	GG	TT	CC	AG
HC393	Male	69	AA	CT	CT	GG	GG	TT	CC	AG
HC394	Male	54	AA	CT	CT	GG	GG	TT	CC	AG
HC395	Male	64	CA	CT	CT	GG	GG	TT	CC	GG
HC396	Female	52	AA	CC	TT	AG	CG	TC	CC	AG
HC397	Male	66	AA	CC	TT	AG	CG	TT	CC	AG
HC398	Male	50	AA	CC	TT	AG	CG	TT	CC	AG
HC399	Male	41	AA	CT	CT	AG	CG	TC	CC	GG
HC400	Male	72	AA	CC	TT	GG	GG	TT	CC	AA
HC401	Female	47	AA	CT	TT	AG	CG	TT	CC	AG
HC402	Female	65	AA	CT	TT	GG	GG	TT	CC	AA
HC403	Male	49	AA	CT	CT	GG	GG	TT	CC	AG
HC404	Male	63	AA	CC	TT	AG	CG	TT	CC	AG
HC405	Male	75	AA	CC	TT	GG	GG	TT	CC	AA
HC406	Male	44	AA	CT	CT	GG	GG	TT	CC	AG
HC407	Female	50	AA	CT	CT	GG	GG	TT	CC	AG
HC408	Male	52	AA	TT	TT	AA	GG	TT	GG	GG
HC409	Male	62	AA	CT	CT	GG	GG	TT	CC	AG
HC410	Male	20	AA	TT	CC	GG	GG	TT	CC	GG
HC411	Male	59	AA	CT	CT	GG	GG	TT	CC	AG
HC412	Male	55	AA	CT	CT	GG	GG	TT	CC	AG
HC413	Male	60	AA	CC	TT	AG	CG	TT	CC	AG
HC414	Male	56	AA	CC	TT	AG	CG	TT	CC	AG
HC415	Female	47	AA	CC	TT	AG	CG	TT	CC	AG
HC416	Male	68	CA	CT	CT	GG	GG	TT	CC	GG
HC417	Male	70	CA	CC	TT	GG	GG	TT	CC	AG
HC418	Female	50	AA	TT	CT	AG	GG	TT	CG	/
HC419	Male	76	AA	CT	CT	GG	GG	TT	CC	AG
HC420	Male	60	AA	CT	CT	AG	CG	TT	CC	GG
HC421	Male	67	AA	CC	TT	AG	CG	TT	CC	AG
HC422	Male	59	CA	CC	TT	GG	GG	TT	CC	AG
HC423	Male	44	AA	CC	TT	GG	GG	TT	CC	AA
HC424	Male	41	AA	CC	TT	GG	GG	TT	CC	AA
HC425	Male	56	AA	CC	TT	AG	CG	TT	CC	AG
HC426	Female	47	AA	CC	TT	GG	GG	TT	CC	AA
HC427	Male	56	CA	CC	TT	GG	GG	TT	CC	AG
HC428	Male	45	AA	CC	TT	AG	CG	TT	CC	AG
HC429	Male	63	AA	CT	CT	GG	GG	TT	CC	AG
HC430	Male	46	AA	CT	CT	GG	GG	TT	CC	AG
HC431	Male	51	AA	CC	TT	GG	GG	TT	CC	AA
HC432	Female	56	AA	CC	TT	AG	CG	TT	CC	AG
NC001	Male	74	CA	CC	TT	AG	CG	TT	CC	GG
NC002	Male	72	AA	CC	TT	GG	GG	TT	CC	AA
NC003	Male	73	AA	CC	TT	GG	GG	TT	CC	AA
NC004	Male	78	AA	CC	TT	AG	CG	TT	CC	AG
NC005	Male	74	CA	CC	TT	GG	GG	TT	CC	AG
NC006	Male	73	AA	CC	TT	GG	GG	TT	CC	AA
NC007	Male	80	AA	CC	TT	AG	CG	TC	CC	AG
NC008	Male	74	AA	CT	CT	GG	GG	TT	CC	AG
NC009	Male	72	AA	CT	CT	GG	GG	TT	CC	AG
NC010	Male	72	AA	CC	TT	GG	GG	TT	CC	AA
NC011	Male	76	AA	CC	TT	GG	GG	TT	CC	AA
NC012	Male	74	CA	CT	TT	AG	GG	TT	CG	GG
NC013	Male	72	AA	CC	TT	AG	CG	TC	CC	AG
NC014	Male	74	CA	CT	CT	GG	GG	TT	CC	GG
NC015	Male	80	AA	CC	TT	GG	GG	TT	CC	AA
NC016	Male	78	AA	CT	CT	GG	GG	TT	CC	AG
NC017	Male	73	AA	CT	CT	AG	CG	TT	CC	GG
NC018	Male	80	CC	CC	TT	GG	GG	TT	CC	GG
NC019	Male	75	AA	CC	TT	GG	GG	TT	CC	AA
NC020	Male	71	AA	TT	CT	AG	GG	TT	CG	GG
NC021	Male	71	AA	TT	CT	GG	GG	TT	CC	AG
NC022	Male	73	AA	CT	CT	GG	GG	TT	CC	AG
NC023	Male	80	AA	TT	CC	GG	GG	TT	CC	GG
NC024	Male	75	AA	CT	CT	AG	CG	TT	CC	GG
NC025	Male	78	AA	TT	TT	AG	GG	TT	CG	AG
NC026	Male	73	AA	CT	TT	AA	CG	TC	CG	GG
NC027	Male	79	CA	CT	CT	GG	GG	TT	CC	GG
NC028	Male	71	AA	TT	CC	GG	GG	TT	CC	GG
NC029	Male	80	AA	TT	CC	GG	GG	TT	CC	GG
NC030	Male	74	AA	CT	TT	AG	GG	TT	CG	AG
NC031	Male	73	CA	CT	CT	GG	GG	TT	CC	GG
NC032	Male	60	AA	CT	CT	GG	GG	TT	CC	AG
NC033	Male	38	AA	CT	CT	GG	GG	TT	CC	AG
NC034	Male	51	AA	CT	CT	GG	GG	TT	CC	AG
NC035	Male	47	AA	CC	TT	AG	CG	TT	CC	AG
NC036	Female	56	CA	CC	TT	AG	CG	TT	CC	GG
NC037	Male	34	AA	CC	TT	GG	GG	TT	CC	AA
NC038	Female	45	AA	CC	TT	GG	GG	TT	CC	AA
NC039	Female	46	CA	CT	CT	GG	GG	TT	CC	GG
NC040	Male	41	AA	CT	CT	AG	CG	TT	CC	GG
NC041	Male	56	AA	TT	CT	AG	GG	TT	CG	GG
NC042	Male	58	AA	CC	TT	AG	CG	TC	CC	AG
NC043	Female	52	AA	CC	TT	AG	CG	TC	CC	AG
NC044	Male	52	AA	CT	CT	AG	CG	TC	CC	GG
NC045	Male	50	AA	CC	TT	AA	CC	TC	CC	GG
NC046	Male	60	AA	CT	TT	AG	GG	TT	CG	AG
NC047	Female	45	AA	TT	CT	AG	GG	TT	CG	GG
NC048	Male	45	AA	CC	TT	AA	CC	TC	CC	GG
NC049	Male	55	AA	CT	TT	GG	GG	TT	CC	AA
NC050	Male	60	AA	TT	TT	GG	GG	TT	CC	AA
NC051	Female	53	AA	CT	CT	GG	GG	TT	CC	AG
NC052	Female	59	AA	CC	TT	GG	GG	TT	CC	AA
NC053	Female	56	CA	CC	TT	GG	GG	TT	CC	AG
NC054	Female	55	CA	CC	TT	GG	GG	TT	CC	AG
NC055	Male	44	AA	CC	TT	AG	CG	TC	CC	AG
NC056	Male	55	CA	CC	TT	AG	CG	TT	CC	GG
NC057	Female	55	AA	CT	TT	AG	GG	TT	CG	AG
NC058	Male	49	AA	CC	TT	AG	CG	TT	CC	AG
NC059	Female	62	CA	CC	TT	GG	GG	TT	CC	AG
NC060	Female	60	CA	CC	TT	GG	GG	TT	CC	AG
NC061	Female	43	AA	CC	TT	GG	GG	TT	CC	AA
NC062	Female	50	AA	TT	CT	AG	GG	TT	CG	GG
NC063	Female	57	CA	CC	TT	GG	GG	TT	CC	AG
NC064	Male	56	AA	CC	TT	GG	GG	TT	CC	AA
NC065	Male	62	AA	CT	TT	AG	GG	TT	CG	AG
NC066	Female	59	AA	CT	CT	GG	GG	TT	CC	AG
NC067	Female	49	AA	CT	CT	GG	GG	TT	CC	AG
NC068	Male	33	AA	CC	TT	GG	GG	TT	CC	AA
NC069	Male	41	AA	CC	TT	GG	GG	TT	CC	AA
NC070	Male	47	AA	CC	TT	AG	CG	TT	CC	AG
NC071	Female	55	CA	CC	TT	GG	GG	TT	CC	AG
NC072	Male	49	AA	CC	TT	AG	CG	TT	CC	AG
NC073	Female	38	AA	CT	CT	AG	CG	TT	CC	GG
NC074	Female	49	CA	CC	TT	GG	GG	TT	CC	AG
NC075	Male	37	AA	TT	CT	GG	GG	TT	CC	AG
NC076	Male	50	AA	CT	TT	AG	GG	TT	CG	AG
NC077	Male	49	CA	CT	CT	GG	GG	TT	CC	GG
NC078	Male	41	AA	CT	CT	GG	GG	TT	CC	AG
NC079	Male	51	CA	CT	TT	GG	GG	TT	CC	AG
NC080	Male	53	AA	CT	TT	GG	GG	TT	CC	AA
NC081	Male	48	AA	CT	CT	GG	GG	TT	CC	AG
NC082	Male	53	AA	CT	TT	AG	GG	TT	CG	AG
NC083	Male	55	CA	CT	CT	GG	GG	TT	CC	/
NC084	Female	38	AA	CC	TT	AG	CG	TT	CC	AG
NC085	Male	54	AA	CT	CT	GG	GG	TT	CC	AG
NC086	Female	47	AA	CC	TT	AA	CC	TT	CC	GG
NC087	Male	48	CA	CT	TT	AG	GG	TT	CG	GG
NC088	Male	50	AA	TT	TT	AA	GG	TT	GG	GG
NC089	Male	44	CA	CC	TT	GG	GG	TT	CC	AG
NC090	Male	47	AA	CT	CT	AG	CG	TC	CC	GG
NC091	Male	37	AA	CC	TT	AG	CG	TT	CC	AG
NC092	Male	34	AA	CT	CT	AG	CG	TT	CC	GG
NC093	Female	45	CA	CC	TT	GG	GG	TT	CC	AG
NC094	Male	55	AA	CT	TT	AA	CG	TT	CG	GG
NC095	Male	46	CA	CC	TT	GG	GG	TT	CC	AG
NC096	Male	51	AA	CC	TT	AG	CG	TT	CC	AG
NC097	Male	67	AA	CC	TT	AG	CG	TT	CC	AG
NC098	Male	47	AA	CC	TT	GG	GG	TT	CC	AA
NC099	Female	42	AA	CC	TT	AG	CG	TT	CC	AG
NC100	Male	37	CA	CT	TT	AG	GG	TT	CG	GG
NC101	Male	43	AA	CT	CT	GG	GG	TT	CC	AG
NC102	Male	54	AA	TT	CT	AG	GG	TT	CG	GG
NC103	Male	54	AA	CC	TT	GG	GG	TT	CC	AA
NC104	Male	35	AA	CT	CT	AG	CG	TT	CC	GG
NC105	Male	43	AA	CT	CT	GG	GG	TT	CC	AG
NC106	Male	54	AA	CC	TT	AG	CG	TC	CC	AG
NC107	Male	55	AA	CC	CT	AG	CG	TT	CC	AG
NC108	Female	46	AA	CT	TT	AG	GG	TT	CG	AG
NC109	Female	61	AA	CC	TT	AG	CG	TT	CC	AG
NC110	Female	46	AA	CC	TT	GG	GG	TT	CC	AA
NC111	Male	39	AA	CT	CT	GG	GG	TT	CC	AG
NC112	Male	52	AA	CT	CT	GG	GG	TT	CC	AG
NC113	Male	47	AA	CT	TT	AG	GG	TT	CG	AG
NC114	Male	47	AA	CC	TT	AG	CG	TC	CC	AG
NC115	Female	42	AA	CT	TT	AG	GG	TT	CG	AG
NC116	Female	38	AA	CT	TT	AG	GG	TT	CG	AG
NC117	Female	32	AA	CC	TT	AG	CG	TT	CC	AG
NC118	Male	42	CA	CC	TT	GG	GG	TT	CC	AG
NC119	Male	58	CA	CC	TT	GG	GG	TT	CC	AG
NC120	Male	50	AA	CT	TT	AG	GG	TT	CG	AG
NC121	Male	34	AA	CC	TT	AG	CG	TT	CC	AG
NC122	Male	47	CA	CC	TT	GG	GG	TT	CC	AG
NC123	Male	68	AA	CC	TT	GG	GG	TT	CC	AA
NC124	Male	56	AA	CC	TT	GG	GG	TT	CC	AA
NC125	Male	31	CA	CC	TT	GG	GG	TT	CC	AG
NC126	Female	52	AA	TT	CT	AG	GG	TT	CG	GG
NC127	Male	55	AA	CC	TT	GG	GG	TT	CC	AA
NC128	Male	69	AA	CC	TT	GG	GG	TT	CC	AA
NC129	Female	54	AA	CC	TT	AG	CG	TT	CC	AG
NC130	Female	43	CA	CC	TT	GG	GG	TT	CC	AG
NC131	Male	40	AA	CT	TT	AG	GG	TT	CG	AG
NC132	Female	55	CC	CC	TT	GG	GG	TT	CC	GG
NC133	Male	56	CA	CC	TT	AG	CG	TC	CC	AG
NC134	Male	42	AA	CT	CT	GG	GG	TT	CC	AG
NC135	Male	59	AA	CT	TT	AG	GG	TT	CG	AG
NC136	Female	48	AA	CT	CT	GG	GG	TT	CC	AG
NC137	Male	54	AA	CT	CT	GG	GG	TT	CC	AG
NC138	Male	48	AA	TT	CC	GG	GG	TT	CC	GG
NC139	Female	44	AA	TT	CT	AG	GG	TT	CG	GG
NC140	Female	65	CA	CC	TT	GG	GG	TT	CC	AG
NC141	Female	44	AA	CT	CT	GG	GG	TT	CC	AG
NC142	Male	48	AA	CC	TT	AG	CG	TC	CC	AG
NC143	Female	45	AA	CC	TT	AG	CG	TT	CC	AG
NC144	Male	56	AA	CT	CT	GG	GG	TT	CC	AG
NC145	Male	55	AA	CC	TT	GG	GG	TT	CC	AA
NC146	Male	62	CA	CC	TT	AG	CG	TT	CC	GG
NC147	Male	62	AA	TT	CT	AG	GG	TT	CG	GG
NC148	Female	43	AA	CC	TT	AG	CG	TT	CC	AG
NC149	Female	49	AA	CC	TT	AA	CC	TT	CC	GG
NC150	Male	51	AA	TT	CT	AG	GG	TT	CG	AG
NC151	Male	59	AA	CT	CT	GG	GG	TT	CC	AG
NC152	Female	45	CA	CC	TT	GG	GG	TT	CC	AG
NC153	Female	55	AA	CC	TT	AA	CC	TT	CC	GG
NC154	Male	57	AA	TT	CT	AG	GG	TT	CG	GG
NC155	Male	55	AA	TT	CC	GG	GG	TT	CC	GG
NC156	Male	55	AA	CC	TT	GG	GG	TT	CC	AA
NC157	Male	57	AA	CT	CT	AG	CG	TT	CC	GG
NC158	Male	52	CA	CT	TT	AG	GG	TT	CG	GG
NC159	Female	50	AA	TT	CT	GG	GG	TT	CC	AG
NC160	Male	54	AA	TT	CT	AG	GG	TT	CG	GG
NC161	Male	55	AA	CT	TT	AG	GG	TT	CG	AG
NC162	Male	55	AA	CC	TT	AG	CG	TT	CC	AG
NC163	Female	71	AA	CT	CT	GG	GG	TT	CC	AG
NC164	Male	53	AA	CT	CT	GG	GG	TT	CC	AG
NC165	Male	57	AA	CC	TT	AG	CG	TC	CC	/
NC166	Male	59	AA	CC	TT	AG	CG	TT	CC	AG
NC167	Male	65	AA	CC	TT	GG	GG	TT	CC	AA
NC168	Female	52	CA	CT	CT	GG	GG	TT	CC	GG
NC169	Male	45	AA	CC	TT	AG	CG	TT	CC	AG
NC170	Female	61	AA	CC	TT	AG	CG	TC	CC	AG
NC171	Female	46	AA	CC	TT	AG	CG	TT	CC	AG
NC172	Female	69	CA	CC	TT	GG	GG	TT	CC	AG
NC173	Male	42	AA	CT	CT	AG	CG	TC	CC	GG
NC174	Female	61	AA	CT	CT	GG	GG	TT	CC	AG
NC175	Male	46	AA	CT	TT	AA	CG	TC	CG	GG
NC176	Male	51	CA	CC	TT	GG	GG	TT	CC	AG
NC177	Female	52	AA	CC	TT	GG	GG	TT	CC	AA
NC178	Female	57	AA	CT	CT	GG	GG	TT	CC	AG
NC179	Male	63	AA	CT	CT	AG	CG	TC	CC	GG
NC180	Female	47	AA	CC	TT	GG	GG	TT	CC	AA
NC181	Male	63	AA	CC	TT	GG	GG	TT	CC	AA
NC182	Female	60	AA	TT	CC	GG	GG	TT	CC	GG
NC183	Female	63	AA	CC	TT	AG	CG	TC	CC	AG
NC184	Female	59	AA	CC	TT	AG	CG	TC	CC	AG
NC185	Female	78	AA	CT	TT	AG	GG	TT	CG	AG
NC186	Male	58	AA	CT	TT	AG	GG	TT	CG	AG
NC187	Male	46	AA	CC	TT	GG	GG	TT	CC	AA
NC188	Male	57	AA	CT	TT	AA	CG	TC	CG	GG
NC189	Female	55	AA	CC	TT	GG	GG	TT	CC	AA
NC190	Female	60	AA	CT	TT	GG	GG	TT	CC	AA
NC191	Male	43	AA	TT	CC	GG	GG	TT	CC	GG
NC192	Female	55	AA	CT	TT	AA	CG	TT	CG	GG
NC193	Male	47	AA	CC	TT	GG	GG	TT	CC	AA
NC194	Male	57	AA	CC	TT	GG	GG	TT	CC	AA
NC195	Female	55	AA	CT	TT	AG	GG	TT	CG	AG
NC196	Male	48	AA	CT	TT	GG	GG	TT	CC	AA
NC197	Male	54	AA	CC	TT	GG	GG	TT	CC	AA
NC198	Male	66	AA	CT	TT	AG	GG	TT	CG	AG
NC199	Male	41	AA	CC	TT	AG	CG	TT	CC	AG
NC200	Male	55	AA	CC	TT	GG	GG	TT	CC	AA
NC201	Female	61	CA	CC	TT	GG	GG	TT	CC	AG
NC202	Female	59	CA	CT	TT	AG	GG	TT	CG	GG
NC203	Male	51	CA	CC	TT	AG	CG	TT	CC	GG
NC204	Male	43	AA	CC	TT	GG	GG	TT	CC	AA
NC205	Female	53	CA	CC	TT	GG	GG	TT	CC	AG
NC206	Male	46	AA	CT	CT	GG	GG	TT	CC	AG
NC207	Male	45	AA	CC	TT	AG	CG	TT	CC	AG
NC208	Male	49	AA	CC	TT	GG	GG	TT	CC	AA
NC209	Male	41	CA	CT	CT	GG	GG	TT	CC	GG
NC210	Female	55	AA	TT	CT	AG	GG	TT	CG	GG
NC211	Male	52	AA	CT	CT	AG	CG	TT	CC	GG
NC212	Female	52	CA	CT	TT	AG	GG	TT	CG	GG
NC213	Male	53	AA	CC	TT	AG	CG	TC	CC	AG
NC214	Male	51	AA	CT	CT	GG	GG	TT	CC	AG
NC215	Female	62	AA	CC	TT	GG	GG	TT	CC	AA
NC216	Female	61	CA	CC	TT	GG	GG	TT	CC	AG
NC217	Female	58	AA	CT	CT	GG	GG	TT	CC	AG
NC218	Male	61	AA	CT	TT	AG	CG	TC	CC	AG
NC219	Male	48	CA	CT	CT	GG	GG	TT	CC	/
NC220	Female	54	AA	CT	TT	AG	GG	TT	CG	AG
NC221	Male	58	AA	CT	CT	GG	GG	TT	CC	AG
NC222	Male	66	CA	CC	TT	GG	GG	TT	CC	AG
NC223	Female	57	AA	CT	TT	AA	CG	TC	CG	GG
NC224	Male	54	AA	TT	TT	AA	GG	TT	GG	GG
NC225	Male	51	AA	CT	CT	GG	GG	TT	CC	AG
NC226	Male	48	CA	CC	TT	AG	CG	TT	CC	/
NC227	Male	49	AA	CC	TT	AG	CG	TT	CC	AG
NC228	Male	55	AA	CC	TT	GG	GG	TT	CC	AA
NC229	Male	55	AA	CT	CT	GG	GG	TT	CC	AG
NC230	Male	55	CA	CC	TT	GG	GG	TT	CC	AG
NC231	Female	52	AA	CC	TT	GG	GG	TT	CC	AA
NC232	Female	55	AA	CC	TT	GG	GG	TT	CC	AA
NC233	Male	55	AA	CC	TT	AG	CG	TT	CC	AG
NC234	Male	52	AA	CC	TT	AG	CG	TT	CC	AG
NC235	Male	54	AA	CT	TT	AG	GG	TT	CG	AG
NC236	Male	65	CA	CC	TT	GG	GG	TT	CC	AG
NC237	Male	55	AA	CC	TT	AG	CC	TT	CC	AG
NC238	Male	55	AA	CT	CT	GG	GG	TT	CC	AG
NC239	Male	63	AA	CC	TT	GG	GG	TT	CC	AA
NC240	Female	63	AA	CT	TT	AG	GG	TT	CG	AG
NC241	Female	69	AA	CT	CT	GG	GG	TT	CC	AG
NC242	Male	67	AA	CC	TT	AG	CG	TT	CC	AG
NC243	Male	54	AA	CC	TT	AG	CG	TT	CC	AG
NC244	Male	54	AA	CC	TT	GG	GG	TT	CC	AA
NC245	Male	55	AA	TT	CC	GG	GG	TT	CC	AG
NC246	Male	51	AA	TT	CT	AG	GG	TT	CG	GG
NC247	Male	68	AA	TT	CT	AG	GG	TT	CG	GG
NC248	Male	51	AA	CT	CT	GG	GG	TT	CC	AG
NC249	Male	83	AA	CT	CT	GG	GG	TT	CC	AG
NC250	Female	79	CA	CT	CT	GG	GG	TT	CC	GG
NC251	Male	54	AA	TT	CC	GG	GG	TT	CC	GG
NC252	Male	51	AA	CC	TT	GG	GG	TT	CC	AA
NC253	Male	55	AA	CT	CT	GG	GG	TT	CC	/
NC254	Male	65	AA	CC	TT	AG	CG	TT	CC	AG
NC255	Male	52	CA	CC	TT	GG	GG	TT	CC	AG
NC256	Male	65	AA	CT	CT	GG	GG	TT	CC	AG
NC257	Male	53	AA	TT	CC	GG	GG	TT	CC	GG
NC258	Male	51	CA	CT	CT	GG	GG	TT	CC	GG
NC259	Male	62	AA	CT	TT	AG	GG	TT	CG	AG
NC260	Male	51	AA	CT	CT	AG	CG	TT	CC	GG
NC261	Male	58	AA	CT	CT	GG	GG	TT	CC	AG
NC262	Male	69	AA	CC	TT	GG	GG	TT	CC	AA
NC263	Male	60	AA	TT	CT	GG	GG	TT	CC	AG
NC264	Male	53	CA	CC	TT	GG	GG	TT	CC	AG
NC265	Male	69	AA	CC	TT	GG	GG	TT	CC	AA
NC266	Male	86	AA	CC	TT	AA	CC	TT	CC	GG
NC267	Female	64	AA	TT	CC	GG	GG	TT	CC	GG
NC268	Male	52	AA	CT	CT	AG	CG	TT	CC	GG
NC269	Male	51	CA	CC	TT	GG	GG	TT	CC	AG
NC270	Male	52	AA	CC	TT	GG	GG	TT	CC	AA
NC271	Male	55	AA	TT	CT	GG	GG	TT	CC	/
NC272	Male	53	CA	CT	TT	GG	GG	TT	CC	AG
NC273	Male	53	AA	CT	TT	AG	GG	TT	CG	AG
NC274	Male	58	AA	CT	TT	GG	GG	TT	CC	AA
NC275	Male	56	CA	CT	TT	AG	GG	TT	CG	GG
NC276	Male	56	AA	CC	TT	AG	CG	TC	CC	AG
NC277	Female	64	AA	CT	CT	AG	CG	TT	CC	GG
NC278	Male	53	AA	CC	TT	GG	GG	TT	CC	AA
NC279	Female	75	AA	TT	CT	AG	GG	TT	CG	GG
NC280	Female	67	AA	CT	CT	AG	CG	TC	CC	GG
NC281	Female	72	AA	CC	TT	GG	GG	TT	CC	AA
NC282	Male	58	AA	CT	CT	AG	CG	TT	CC	GG
NC283	Female	63	AA	CC	TT	AA	CC	TT	CC	GG
NC284	Male	52	AA	CC	TT	GG	GG	TT	CC	AA
NC285	Male	51	AA	CT	CT	AG	CG	TT	CC	GG
NC286	Male	69	AA	CT	TT	AG	GG	TT	CG	AG
NC287	Female	68	CA	CC	TT	AG	CG	TT	CC	GG
NC288	Male	60	AA	CT	TT	AG	GG	TT	CG	AG
NC289	Male	62	AA	CC	TT	GG	GG	TT	CC	AA
NC290	Male	53	AA	CT	CT	GG	GG	TT	CC	GG
NC291	Male	54	AA	CC	TT	GG	GG	TT	CC	AA
NC292	Male	58	CA	CC	TT	AG	CG	TT	CC	GG
NC293	Male	51	CA	CC	TT	AG	CG	TT	CC	/
NC294	Male	53	AA	CC	TT	AA	CC	TC	CC	GG
NC295	Male	54	AA	CC	TT	GG	GG	TT	CC	AA
NC296	Male	58	CA	CC	TT	AG	CG	TT	CC	GG
NC297	Male	66	AA	CT	CT	GG	GG	TT	CC	AG
NC298	Male	66	AA	CT	TT	GG	GG	TT	CC	AA
NC299	Male	62	AA	CT	CT	AG	CG	TT	CC	GG
NC300	Male	63	AA	TT	CC	GG	GG	TT	CC	GG
NC301	Male	61	AA	CC	TT	GG	GG	TT	CC	AA
NC302	Male	57	AA	TT	CT	AG	GG	TT	CG	GG
NC303	Male	55	AA	CT	CT	AG	CG	TC	CC	GG
NC304	Male	67	AA	CT	TT	AA	CG	TT	CG	GG
NC305	Male	64	CA	CC	TT	GG	GG	TT	CC	AG
NC306	Male	61	CA	CC	TT	AG	CG	TC	CC	GG
NC307	Male	52	AA	CC	TT	AG	CG	TT	CC	AG
NC308	Male	53	AA	CC	TT	GG	GG	TT	CC	AA
NC309	Male	62	AA	CT	TT	GG	GG	TT	CC	AA
NC310	Male	70	AA	CT	TT	AG	CG	TT	CC	AG
NC311	Male	51	CA	CT	CT	GG	GG	TT	CC	GG
NC312	Male	61	CA	CT	CT	GG	GG	TT	CC	GG
NC313	Male	51	AA	CC	TT	GG	GG	TT	CC	AA
NC314	Male	64	AA	CC	TT	GG	GG	TT	CC	AA
NC315	Male	69	AA	TT	TT	AA	GG	TT	GG	GG
NC316	Male	55	CC	CC	TT	GG	GG	TT	CC	GG
NC317	Male	62	CA	CT	TT	AG	GG	TT	CG	GG
NC318	Male	62	AA	CC	TT	GG	GG	TT	CC	AA
NC319	Male	55	AA	CC	TT	AG	CG	TT	CC	AG
NC320	Male	55	CA	CC	TT	GG	GG	TT	CC	AG
NC321	Male	65	AA	CC	TT	AG	CG	TT	CC	AG
NC322	Female	72	AA	CT	TT	AG	GG	TT	CG	AG
NC323	Male	68	AA	CC	TT	GG	GG	TT	CC	AA
NC324	Male	64	AA	CC	TT	GG	GG	TT	CC	AA
NC325	Male	65	CA	CC	TT	GG	GG	TT	CC	AG
NC326	Male	63	CA	CC	TT	AG	CG	TC	CC	GG
NC327	Male	68	AA	CT	CT	GG	GG	TT	CC	AG
NC328	Female	71	AA	CC	TT	AG	CG	TT	CC	AG
NC329	Male	67	AA	CC	TT	GG	GG	TT	CC	AA
NC330	Male	61	AA	CC	TT	AA	CC	TT	CC	GG
NC331	Male	61	CA	CT	CT	GG	GG	TT	CC	GG
NC332	Male	62	AA	CC	TT	GG	GG	TT	CC	AA
NC333	Male	67	AA	CT	CT	GG	GG	TT	CC	AG
NC334	Male	66	CA	CC	TT	AG	CG	TT	CC	GG
NC335	Male	66	AA	CC	TT	GG	GG	TT	CC	AA
NC336	Male	67	AA	CC	TT	GG	GG	TT	CC	AA
NC337	Female	71	AA	CT	CT	GG	GG	TT	CC	AG
NC338	Male	63	AA	CT	CT	GG	GG	TT	CC	AG
NC339	Male	66	AA	CT	TT	AG	GG	TT	CG	AG
NC340	Male	63	AA	CT	CT	GG	GG	TT	CC	AG
NC341	Male	61	AA	CT	CT	GG	GG	TT	CC	AG
NC342	Male	61	AA	CT	CT	GG	GG	TT	CC	AG
NC343	Male	61	AA	CT	TT	AA	CG	TT	CG	GG
NC344	Male	62	AA	TT	CT	AG	GG	TT	CG	GG
NC345	Male	63	AA	CC	TT	GG	GG	TT	CC	AA
NC346	Male	62	AA	CC	TT	GG	GG	TT	CC	AA
NC347	Male	61	AA	CT	CT	GG	GG	TT	CC	AG
NC348	Male	65	AA	CT	CT	GG	GG	TT	CC	AG
NC349	Male	62	AA	CC	TT	GG	GG	TT	CC	AA
NC350	Female	74	AA	TT	TT	GG	GG	TT	CC	GG
NC351	Male	63	AA	CC	TT	AA	CC	CC	CC	GG
NC352	Male	63	AA	CC	TT	AG	CG	TT	CC	AG
NC353	Male	46	AA	TT	CC	GG	GG	TT	CC	GG
NC354	Male	46	AA	CT	TT	AG	GG	TT	CG	AG
NC355	Male	46	AA	CC	TT	GG	GG	TT	CC	AA
NC356	Male	49	AA	CT	CT	GG	GG	TT	CC	AG
NC357	Male	45	CA	CC	TT	GG	GG	TT	CC	AG
NC358	Male	47	AA	TT	CT	AG	GG	TT	CG	GG
NC359	Male	46	CA	CT	CT	GG	GG	TT	CC	GG
NC360	Male	69	AA	TT	CT	AG	GG	TT	CG	GG
NC361	Male	41	CA	CT	TT	AG	GG	TT	CG	GG
NC362	Male	47	CA	CT	CT	GG	GG	TT	CC	GG
NC363	Male	45	CA	CC	TT	GG	GG	TT	CC	AG
NC364	Male	65	AA	CC	TT	AG	CG	TT	CC	/
NC365	Male	49	CA	CC	TT	GG	GG	TT	CC	AG
NC366	Male	45	AA	CC	TT	GG	GG	TT	CC	AA
NC367	Male	48	AA	TT	CT	AG	GG	TT	CG	GG
NC368	Male	44	AA	CT	TT	AA	CG	TT	CG	GG
NC369	Male	44	AA	CC	TT	GG	GG	TT	CC	AA
NC370	Male	42	AA	CT	TT	AA	CG	TT	CG	GG
NC371	Male	46	AA	CC	TT	AG	CG	TT	CC	GG
NC372	Male	48	AA	CT	CT	AG	CG	TC	CC	AG
NC373	Male	48	AA	TT	CC	GG	GG	TT	CC	AG
NC374	Male	50	AA	CC	TT	AG	CG	TC	CC	AG
NC375	Male	41	AA	CT	CT	GG	GG	TT	CC	AG
NC376	Male	41	AA	CT	TT	AG	GG	TT	CG	AG
NC377	Male	44	AA	CC	TT	AG	CG	TT	CC	AG
NC378	Male	44	AA	CT	TT	AG	GG	TT	CG	GG
NC379	Male	44	AA	CT	CT	AG	CG	TT	CC	GG
NC380	Male	49	CA	CC	TT	AG	CG	TT	CC	GG
NC381	Male	49	AA	CT	TT	AG	GG	TT	CG	AG
NC382	Male	50	CA	CT	CT	GG	GG	TT	CC	AG
NC383	Male	49	CA	CC	TT	GG	GG	TT	CC	AG
NC384	Male	50	CC	CC	TT	GG	GG	TT	CC	GG
NC385	Male	41	AA	CT	CT	GG	GG	TT	CC	AG
NC386	Male	68	AA	CC	TT	AG	CG	TT	CC	AG
NC387	Male	43	AA	TT	CC	GG	GG	TT	CC	GG
NC388	Male	43	CA	CC	TT	GG	GG	TT	CC	AG
NC389	Male	45	AA	TT	CC	GG	GG	TT	CC	AG
NC390	Male	45	AA	CC	TT	AG	CG	TT	CC	AG
NC391	Male	46	AA	TT	CT	AG	GG	TT	CG	GG
NC392	Male	66	AA	TT	CC	GG	GG	TT	CC	GG
NC393	Male	67	AA	/	TT	GG	GG	TT	CC	AG
NC394	Male	67	AA	CC	TT	AG	CG	TC	CC	AG
NC395	Male	61	AA	CT	CT	GG	GG	TT	CC	AG
NC396	Female	72	AA	CC	TT	GG	GG	TT	CC	AA
NC397	Male	58	AA	CC	TT	GG	GG	TT	CC	AA
NC398	Male	51	AA	CT	TT	GG	GG	TT	CC	AA
NC399	Male	57	AA	CT	CT	GG	GG	TT	CC	AG
NC400	Male	59	CA	CC	TT	GG	GG	TT	CC	AG
NC401	Male	56	CA	CT	CT	GG	GG	TT	CC	GG
NC402	Male	54	CA	CT	CT	GG	GG	TT	CC	GG
NC403	Male	56	AA	CC	TT	GG	GG	TT	CC	AA
NC404	Male	54	AA	CC	TT	GG	GG	TT	CC	AA
NC405	Male	54	AA	CC	TT	AG	CG	TC	CC	AG
NC406	Male	58	AA	CT	CT	GG	GG	TT	CC	AG
NC407	Male	53	AA	CC	TT	GG	GG	TT	CC	AA
NC408	Male	59	AA	CT	TT	AG	GG	TT	CG	AG
NC409	Male	51	AA	CC	TT	GG	GG	TT	CC	AA
NC410	Male	34	AA	CC	TT	GG	GG	TT	CC	AA
NC411	Male	53	AA	CT	CT	GG	GG	TT	CC	AG
NC412	Male	31	CA	CT	CT	GG	GG	TT	CC	GG
NC413	Male	40	AA	CC	TT	AG	CG	TT	CC	AG
NC414	Male	37	AA	CT	TT	AG	GG	TT	CG	AG
NC415	Male	35	AA	CT	CT	GG	GG	TT	CC	AG
NC416	Male	38	AA	CC	TT	AG	CG	TC	CC	AG
NC417	Male	60	AA	CT	CT	GG	GG	TT	CC	AG
NC418	Male	36	AA	CC	TT	GG	GG	TT	CC	AA
NC419	Male	55	AA	CC	TT	GG	GG	TT	CC	AA
NC420	Male	34	AA	CT	CT	AG	CG	TC	CC	GG
NC421	Male	36	AA	TT	CT	AG	GG	TT	CG	GG
NC422	Male	59	AA	TT	CT	AG	GG	TT	CG	GG
NC423	Male	31	AA	CT	TT	GG	GG	TT	CC	AA
NC424	Male	55	AA	CC	TT	GG	GG	TT	CC	AA
NC425	Male	54	AA	CT	CT	GG	GG	TT	CC	AG
NC426	Male	32	AA	CT	CT	AG	CG	TC	CC	GG
NC427	Male	34	AA	CC	TT	AG	CG	TT	CC	AG
NC428	Male	34	AA	CT	CT	GG	GG	TT	CC	GG
NC429	Male	31	AA	CC	TT	GG	GG	TT	CC	AA
NC430	Male	32	AA	CC	TT	GG	GG	TT	CC	AA
